# Supplementary material for: Human umbilical cord derived mesenchymal stem cells overexpressing HO‐1 attenuate neural injury and enhance functional recovery by inhibiting inflammation in stroke mice
Source: CNS Neurosci Ther. 2023 Aug 17;30(2):e14412. doi: 10.1111/cns.14412 (PMC10848045; doi:10.1111/cns.14412)
Supplement: Supplementary file 1 — File S1. File S2. File S3. File S4. File S5. File S6. File S7. File S8. [file CNS-30-e14412-s002.zip › Supplementary Material/Additional file 2.xlsx]

## Sheet: Sheet1
Supplementary Table 2. Modified neurologic severity scores
Motor tests
Raising the rat by the tail
Flexion of forelimb	1
Flexion of hindlimb	1
Head moving more than 10° (vertical axis)	1
Placing the rat on the floor
Inability to walk straight	1
Circling toward the paretic side	1
Falling down to the paretic side	1
Sensory tests
Visual and tactile placing	1
Proprioceptive test (deep sensory)	1
Beam balance tests
Grasps side of beam	1
Hugs the beam and one limb falls down from the beam	2
Hugs the beam and two limbs fall down from the beam, or spins on beam (＞60 s)	3
Attempts to balance on the beam but falls off (＞40 s)	4
Attempts to balance on the beam but falls off (＞20 s)	5
Falls off: no attempt to balance or hang on to the beam (＜20 s)	6
Reflexes (blunt or sharp stimulation) absent of:
Pinna reflex (a head shake when touching the auditory meatus)	1
Corneal reflex (an eye blink when lightly touching the cornea with cotton)	1
Startle reflex (a motor response to a brief loud paper noise)	1
Seizures, myoclonus, myodystony	1
Maximum points	18
One point is awarded for the exhibition of certain abnormal behavior or for the lack of a tested reflex. Score: 13-18 severe; 7-12 moderate; 1-6 mild injury.
