# Supplementary material for: Human umbilical cord derived mesenchymal stem cells overexpressing HO‐1 attenuate neural injury and enhance functional recovery by inhibiting inflammation in stroke mice
Source: CNS Neurosci Ther. 2023 Aug 17;30(2):e14412. doi: 10.1111/cns.14412 (PMC10848045; doi:10.1111/cns.14412)
Supplement: Supplementary file 1 — File S1. File S2. File S3. File S4. File S5. File S6. File S7. File S8. [file CNS-30-e14412-s002.zip › Supplementary Material/Additional file 4.xlsx]

## Sheet: Sheet1
Supplementary Table 4. Primers employed in this study.
Primer Name for RT-PCR	Sequence	Target mRNA
IL-6 F	CACTGGTCTTTTGGAGTTTGAG	human IL-6
IL-6 R	GGACTTTTGTACTCATCTGCAC
IL-10 F	GTTGTTAAAGGAGTCCTTGCTG	human IL-10
IL-10 R	TTCACAGGGAAGAAATCGATGA
TNF-α F	AAGGACACCATGAGCACTGAAAGC	human TNF-α
TNF-α R	AGGAAGGAGAAGAGGCTGAGGAAC
IL-4 F	AAAACTTTGAACAGCCTCACAG	human IL-4
IL-4 R	GGTTTCCTTCTCAGTTGTGTTC
IL-1Ra F	GGAGATGAGATCAAGCTCAAGTTA	human IL-1Ra
IL-1Ra R	TTGTCGAAGCGGATGAAGG
IL-17α F	GAGATATCCCTCTGTGATCTGG	human IL-17α
IL-17α R	GACAGAGTTCATGTGGTAGTCC
TGF-β F	CTGTACATTGACTTCCGCAAG	human TGF-β
TGF-β R	TGTCCAGGCTCCAAATGTAG
BDNF F	GGCTGACACTTTTGAGCACGTC	human BDNF
BDNF R	CTCCAAAGGCACTTGACTGCTG
