# Supplementary material for: Human umbilical cord derived mesenchymal stem cells overexpressing HO‐1 attenuate neural injury and enhance functional recovery by inhibiting inflammation in stroke mice
Source: CNS Neurosci Ther. 2023 Aug 17;30(2):e14412. doi: 10.1111/cns.14412 (PMC10848045; doi:10.1111/cns.14412)
Supplement: Supplementary file 2 — Data S1. [file CNS-30-e14412-s001.zip]

Archive with 2 entries (2 files):
- Full unedited blot for Figure 2A.pdf
- Original image.docx
